# Supplementary material for: Prescribed Drugs and Self-Directed Violence: A Descriptive Study in the Spanish Pharmacovigilance Database
Source: Pharmaceuticals (Basel). 2023 May 22;16(5):772. doi: 10.3390/ph16050772 (PMC10220841; doi:10.3390/ph16050772)
Supplement: Supplementary file 1 [file pharmaceuticals-16-00772-s001.zip]

Archive with 1 entries (1 files):
- pharmaceuticals-2386028-supplementary.xlsx
