# Supplementary material for: Prescribed Drugs and Self-Directed Violence: A Descriptive Study in the Spanish Pharmacovigilance Database
Source: Pharmaceuticals (Basel). 2023 May 22;16(5):772. doi: 10.3390/ph16050772 (PMC10220841; doi:10.3390/ph16050772)
Supplement: Supplementary file 1 [file pharmaceuticals-16-00772-s001.zip › pharmaceuticals-2386028-supplementary.xlsx]

## Sheet: Hoja1
ATC	THERAPEUTIC GROUP	DRUG	N*	%
A	Alimentary tract and metabolism
A02	Drugs for acid related desorders	Omeprazol	3	0.3
		Esomeprazol	1	0.1
		Pantoprazol	1	0.1
A03	Drugs for functional gastrointestinal disorders	Metoclopramide	1	0.1
A04	Antiemetics and antinauseants	Levosulpiride	1	0.1
A07	Antidiarrheals, intestinal antiinflammatory / antiinfective agents	Loperamide	1	0.1
		Mesalazine	1	0.1
A08	Antiobesity preparations, excl. diet products	Rimonabant	4	0.4
		Sibutramine	2	0.2
A10	Drugs used in diabetes	Metformin	7	0.7
		Insulin Glargine	5	0.5
		Soluble Neutral Insulin Human PRB	2	0.2
		Insulin Glulisine	1	0.1
		Insulin Isophane Human PRB	1	0.1
		Insulin Lispro	1	0.1
		Insulin Aspartate	1	0.1
		Linagliptide	1	0.1
		Liraglutide	1	0.1
		Gliclazide	1	0.1
		Glimepiride	1	0.1
A11	Vitamins	Thiamine	4	0.4
		Pyridoxin	1	0.1
A12	Mineral supplements	Ascorbic Acid	1	0.1
		Potassium Bicarbonate	1	0.1
B	Blood and blood forming organs
B01	Antithrombotic agents	Acetylsalicylic Acid	2	0.2
		Clopidogrel	2	0.2
B03	Antianemic preparations	Ferrous Sulfate	1	0.1
C	Cardiovascular system
C01	Cardiac Therapy	Digoxin	2	0.2
		Flecainide	1	0.1
		Ivabradine	2	0.2
C03	Diuretics	Eplerenone	1	0.1
		Spironolactone	1	0.1
C07	Beta blocking agents	Carvedilol	1	0.1
		Labetalol	1	0.1
		Propranolol	1	0.1
C08	Calcium channel blockers	Diltiazem	2	0.2
C09	Agents acting on the renin-angiotensin system	Hydrochlorothiazide	1	0.1
		Losartan	2	0.2
		Ramipril	1	0.1
C10	Lipid modifying agents	Atorvastatin	1	0.1
		Evolocumab	2	0.2
		Pravastatin	1	0.1
		Simvastatin	1	0.1
D	Dermatologicals
D10	Anti-acne preparations	Isotretinoin	7	0.7
D11	Other dermatological preparations	Dupilumab	1	0.1
		Finasteride	2	0.2
G	Genito urinary system and sex hormones
G03	Sex hormones and modulators of the genital system	Desogestrel	1	0.1
		Ulipristal	1	0.1
H	Systemic hormonal preparations, excluding sex hormones and insulins
H02	Corticosteroids for systemic use	Dexamethasone	6	0.6
		Betamethasone	1	0.1
		Methylprednisolone	1	0.1
		Prednisone	1	0.1
H03	Thyroid therapy	Levotiroxin	2	0.2
J	Antiinfective for systemic use
J01	Antibacterials for systemic use	Levofloxacin	7	0.7
		Ciprofloxacin	2	0.2
		Clarithromycin	2	0.2
		Amoxicillin	1	0.1
		Azithromycin	1	0.1
		Cefditorene	1	0.1
		Moxifloxacin	1	0.1
		Ofloxacin	1	0.1
J02	Antimycotics for systemic use	Voriconazol	1	0.1
J04	Antimycobacterials	Isoniazide	1	0.1
		Rifampicin	1	0.1
J05	Antivirals for systemic use	Lamivudine	15	1.4
		Ribavirin	15	1.4
		Abacavir	14	1.3
		Dolutegravir	13	1.2
		Efavirenz	11	1
		Emtricytabin	10	0.9
		Tenofovir	10	0.9
		Ritonavir	4	0.4
		Boceprevir	3	0.3
		Bistegravir	2	0.2
		Cobicistat	2	0.2
		Elvitegravir	2	0.2
		Indinavir	2	0.2
		Rilpivirin	2	0.2
		Fosamprenavir	1	0.1
		Glecaprevir	1	1
		Lopinavir	1	0.1
		Ombitasvir	1	0.1
		Paritaprevir	1	0.1
		Pibrentasvir	1	0.1
		Raltegravir	1	0.1
		Simeprevir	1	0.1
		Sofosbuvir	1	0.1
		Telaprevir	1	0.1
		Zalcitabin	1	0.1
J07	Vaccines	H1N1 Influenza Virus Inactivated Haemagglutinin	1	0.1
		H3N2 Influenza A Virus Inactivated Haemagglutinin	1	0.1
		Inactivated Influenza B Virus Inactivated Haemagglutinin	1	0.1
		Human Papillomavirus	1	0.1
L	Antineoplastic and immunomodulating agents
L01	Antineoplastic agents	Azacitidine	1	0.1
		Decitabin	1	0.1
		Hydroxycarbamide	1	0.1
		Methotrexate	1	0.1
L02	Endocrine therapy	Enzalutamide	2	0.2
		Leuprorelin	1	0.1
L03	Immunostimulants	Interferon Alfa- 2B	8	0.8
		Peginterferon Alfa- 2A	8	0.8
		Peginterferon Alfa-2B	8	0.8
		Interferon Beta-1A	3	0.3
		Glatyramer	2	0.2
		Interferon Alfa- 2A	2	0.2
		Interferon Beta-1B	1	0.1
L04	Immunosuppressants	Infliximab	3	0.3
		Natalizumab	3	0.3
		Adalimumab	2	0.2
		Etanercept	2	0.2
		Apremilast	2	0.2
		Belimumab	1	0.1
		Leflunomide	1	0.1
		Tacrolimus	1	0.1
M	Musculo-skeletal system
M01	Antiinflammatory and antirheumatic products	Cyanocobalamin	3	0.3
		Dexketoprofen	1	0.1
		Diclofenac	1	0.1
		Etoricoxib	1	0.1
		Glucosamine	1	0.1
		Hydroxocobalamin	1	0.1
		Ibuprofen	6	0.6
		Indometacin	1	0.1
		Naproxen	1	0.1
M02	Topical products for joint and muscular pain
M03	Muscle relaxants	Baclofen	1	0.1
		Methocarbamol	1	0.1
		Tetrazepam	1	0.1
M04	Antigout preparations
M05	Drugs for treatment of bone diseases	Alendronic	1	0.1
N	Nervous system
N01	Anesthetics	Lidocaine	4	0.4
N02	Analgesics	Fentanyl	2	0.2
		Methamizol	3	0.3
		Oxicodone	2	0.2
		Paracetamol	16	1.5
		Sumatriptan	1	0.1
		Tapentadol	2	0.2
		Tramadol	6	0.6
N03	Antiepileptics	Brivaracetam	1	0.1
		Carbamazepine	2	0.2
		Clonazepam	11	1
		Eslicarbazepine	2	0.2
		Phenytoin	1	0.1
		Phenobarbital	2	0.2
		Gabapentin	9	0.9
		Lacosamide	9	0.9
		Lamotrigine	6	0.6
		Levetiracetam	12	1.1
		Oxcarbazepine	6	0.6
		Perampanel	5	0.5
		Pregabalin	21	2
		Retigabin	1	0.1
		Topiramate	13	1.2
		Valproic Acid	5	0.5
		Valpromide	1	0.1
		Vigabatrin	1	0.1
		Zonisamide	5	0.5
N04	Anti-parkinson drugs	Apomorphine	1	0.1
		Biperidene	1	0.1
		Carbidopa	6	0.6
		Levodopa	6	0.6
		Pramipexol	2	0.2
		Rotigotin	1	0.1
N05	Psycholeptics	Alprazolam	15	1.4
		Amisulpride	5	0.5
		Aripiprazol	18	1.7
		Asepine	2	0.2
		Bromazepam	3	0.3
		Clobazam	2	0.2
		Clomethiazol	4	0.4
		Chlorazepate	16	1.5
		Chlorpromazine	2	0.2
		Clotiapine	2	0.2
		Diazepam	15	1.4
		Diphenhydramine	1	0.1
		Flufenazine	1	0.1
		Flunitrazepam	2	0.2
		Flurazepam	2	0.2
		Haloperidol	1	0.1
		Ketazolam	1	0.1
		Levomepromazine	2	0.2
		Lithium Carbonate	6	0.6
		Lorazepam	32	3
		Lormetazepam	5	0.5
		Methoprobamate	1	0.1
		Olanzapine	16	1.5
		Paliperidone	5	0.5
		Quetiapine	15	1.4
		Risperidone	14	1.3
		Thiapride	1	0.1
		Trifluoperazine	1	0.1
		Veralipride	22	2.1
		Ziprasidone	9	0.9
		Zolpidem	6	0.6
		Zopiclone	1	0.1
		Zuclopentixol	3	0.3
N06	Psychoanaleptics	Aglomelatin	4	0.4
		Amitriptilin	13	1.2
		Atomoxetine	12	1.1
		Citalopram	8	0.8
		Chlomipramine	4	0.4
		Desvenlafaxine	6	0.6
		Donepezyl	2	0.2
		Duloxetine	11	1
		Escitalopram	28	2.7
		Fluoxetine	33	3.1
		Flupentixol	1	0.1
		Fluvoxamine	2	0.2
		Galantamine	1	0.1
		Lisdexanfetamine	2	0.2
		Maprotilin	1	0.1
		Melitracene	1	0.1
		Memantine	2	0.2
		Methylphenidate	6	0.6
		Mianserin	2	0.2
		Mirtazapine	11	1
		Moclobemide	1	0.1
		Paroxetine	9	0.9
		Pyracetam	1	0.1
		Sertraline	10	0.9
		Tianeptine	1	0.1
		Trazodone	6	0.6
		Venlafaxin	23	2.2
		Vortioxetine	3	0.3
N07	Other nervous system drugs	Buprenorphine	1	0.1
		Bupropion	19	1.8
		Carbimide	1	0.1
		Flunarizine	1	0.1
		Metadone	2	0.2
		Nalmefen	2	0.2
		Naloxone	3	0.3
		Sodium Oxybate	2	0.2
		Riluzol	1	0.1
		Vareniclin	44	4.2
P	Antiparasitic products, insecticides ans repellents
P01	Antiprotozoals	Chloroquine	1	0.1
		Hydroxychloroquine	8	0.7
		Mefloquine	3	0.3
R	Respiratory system
R01	Nasal preparations	Phenylefrine	1	0.1
R03	Drugs for obstructive airway diseases	Budesonide	1	0.1
		Fluticasone	2	0.2
		Ipratropium Bromide	1	0.1
		Montelukast	10	0.9
		Roflumilast	21	2
		Salbutamol	1	0.1
		Salmeterol	1	0.1
		Theophyline	2	0.2
		Tiotropium Bromide	1	0.1
R05	Cough and cold preparations	Acetylcysteine	1	0.1
R06	Antihistamines for systemic use	Cetyrizine	1	0.1
		Desloratadine	2	0.2
		Doxylamine Succinate	1	0.1
		Ebastin	1	0.1
		Ketothyphene	1	0.1
		Mepiramine	2	0.2
		Pseudoephedrine	1	0.1
		Rupatadine	1	0.1
R07	Other respiratory system products	Ivacaftor	3	0.3
		Lumacaftor	1	0.1
		Tezacaftor	1	0.1
S	Sensory organs
S01	Ophthalmologicals	Taluprost	1	0.1
TOTAL			1053	100
